# Supplementary material for: Unveiling the Metal-Dependent Aggregation Properties of the C-terminal Region of Amyloidogenic Intrinsically Disordered Protein Isoforms DPF3b and DPF3a
Source: Int J Mol Sci. 2022 Dec 4;23(23):15291. doi: 10.3390/ijms232315291 (PMC9738585; doi:10.3390/ijms232315291)
Supplement: Supplementary file 1 [file ijms-23-15291-s001.zip]

Archive with 1 entries (1 files):
- ijms-2043267-supplementary.pdf
